# Supplementary material for: Timing of paediatric orchidopexy in universal healthcare systems: international administrative data cohort study
Source: BJS Open. 2020 Jul 24;4(6):1117–24. doi: 10.1002/bjs5.50329 (PMC7709362; doi:10.1002/bjs5.50329)
Supplement: Supplementary file 1 — Appendix S1 Congenital anomaly ICD‐10 codes [file BJS5-4-1117-s001.xlsx]

## Sheet: Appendix S1
	Jay et al
	Timing of paediatric orchidopexy in universal healthcare systems: an international administrative data cohort study
	Appendix S1
	Congenital anomaly codes, as adapted from Hardelid P, Dattani N, Gilbert R: Estimating the prevalence of chronic conditions in children who die in England, Scotland and Wales: a data linkage cohort study.
	BMJ Open 2014; 4: e005331.
	Tab 1 contains a machine readable list of ICD-10 codes used to identify congenital anomalies.
	Three codes are flagged under the "flag" column as "LOS3". This indicates that the code should only be counted where it is recorded in an admission of at least three days' duration.
	Note that code Q55.0, which is included in the original list in Hardelid et al (2014), has been excluded from this list as it forms part of the case definition of the study.

## Sheet: Tab1
code	flag	type	description
Q30		Respiratory	Congenital malformations of nose
Q31		Respiratory	Congenital malformations of larynx
Q32		Respiratory	Congenital malformations of trachea and bronchus
Q33		Respiratory	Congenital malformations of lung
Q34		Respiratory	Other congenital malformations of respiratory system
Q35		Respiratory	Cleft palate
Q36		Respiratory	Cleft lip
Q37		Respiratory	Cleft palate with cleft lip
Q79.0		Respiratory	Congenital diaphragmatic hernia
Q38.0		Metabolic/endocrine/digestive/renal/genitourinary	Congenital malformations of lips, not elsewhere classified
Q38.3		Metabolic/endocrine/digestive/renal/genitourinary	Other congenital malformations of tongue
Q38.4		Metabolic/endocrine/digestive/renal/genitourinary	Congenital malformations of salivary glands and ducts
Q38.6		Metabolic/endocrine/digestive/renal/genitourinary	Other congenital malformations of mouth
Q38.7		Metabolic/endocrine/digestive/renal/genitourinary	Pharyngeal pouch
Q38.8		Metabolic/endocrine/digestive/renal/genitourinary	Other congenital malformations of pharynx
Q39		Metabolic/endocrine/digestive/renal/genitourinary	Congenital malformations of oesophagus
Q40.2		Metabolic/endocrine/digestive/renal/genitourinary	Other specified congenital malformations of stomach
Q40.3		Metabolic/endocrine/digestive/renal/genitourinary	Congenital malformation of stomach, unspecified
Q40.8		Metabolic/endocrine/digestive/renal/genitourinary	Other specified congenital malformations of upper alimentary tract
Q40.9		Metabolic/endocrine/digestive/renal/genitourinary	Congenital malformation of upper alimentary tract, unspecified
Q41		Metabolic/endocrine/digestive/renal/genitourinary	Congenital absence, atresia and stenosis of small intestine
Q42		Metabolic/endocrine/digestive/renal/genitourinary	Congenital absence, atresia and stenosis of large intestine
Q43.1		Metabolic/endocrine/digestive/renal/genitourinary	Hirschsprung disease
Q43.3		Metabolic/endocrine/digestive/renal/genitourinary	Congenital malformations of intestinal fixation
Q43.4		Metabolic/endocrine/digestive/renal/genitourinary	Duplication of intestine
Q43.5		Metabolic/endocrine/digestive/renal/genitourinary	Ectopic anus
Q43.6		Metabolic/endocrine/digestive/renal/genitourinary	Congenital fistula of rectum and anus
Q43.7		Metabolic/endocrine/digestive/renal/genitourinary	Persistent cloaca
Q43.9		Metabolic/endocrine/digestive/renal/genitourinary	Congenital malformation of intestine, unspecified
Q44		Metabolic/endocrine/digestive/renal/genitourinary	Congenital malformations of gallbladder, bile ducts and liver
Q45		Metabolic/endocrine/digestive/renal/genitourinary	Other congenital malformations of digestive system
Q50.0		Metabolic/endocrine/digestive/renal/genitourinary	Congenital absence of ovary
Q51		Metabolic/endocrine/digestive/renal/genitourinary	Congenital malformations of uterus and cervix
Q52.0		Metabolic/endocrine/digestive/renal/genitourinary	Congenital absence of vagina
Q52.1		Metabolic/endocrine/digestive/renal/genitourinary	Doubling of vagina
Q52.2		Metabolic/endocrine/digestive/renal/genitourinary	Congenital rectovaginal fistula
Q52.4		Metabolic/endocrine/digestive/renal/genitourinary	Other congenital malformations of vagina
Q54.0		Metabolic/endocrine/digestive/renal/genitourinary	Hypospadias, balanic
Q54.1		Metabolic/endocrine/digestive/renal/genitourinary	Hypospadias, penile
Q54.2		Metabolic/endocrine/digestive/renal/genitourinary	Hypospadias, penoscrotal
Q54.3		Metabolic/endocrine/digestive/renal/genitourinary	Hypospadias, perineal
Q54.8		Metabolic/endocrine/digestive/renal/genitourinary	Other hypospadias
Q54.9		Metabolic/endocrine/digestive/renal/genitourinary	Hypospadias, unspecified
Q55.5		Metabolic/endocrine/digestive/renal/genitourinary	Congenital absence and aplasia of penis
Q56		Metabolic/endocrine/digestive/renal/genitourinary	Indeterminate sex and pseudohermaphroditism
Q60.1		Metabolic/endocrine/digestive/renal/genitourinary	Renal agenesis, bilateral
Q60.2		Metabolic/endocrine/digestive/renal/genitourinary	Renal agenesis, unspecified
Q60.4		Metabolic/endocrine/digestive/renal/genitourinary	Renal hypoplasia, bilateral
Q60.5		Metabolic/endocrine/digestive/renal/genitourinary	Renal hypoplasia, unspecified
Q60.6		Metabolic/endocrine/digestive/renal/genitourinary	Potter syndrome
Q61		Metabolic/endocrine/digestive/renal/genitourinary	Cystic kidney disease
Q62.0		Metabolic/endocrine/digestive/renal/genitourinary	Congenital hydronephrosis
Q62.1		Metabolic/endocrine/digestive/renal/genitourinary	Atresia and stenosis of ureter
Q62.2		Metabolic/endocrine/digestive/renal/genitourinary	Congenital megaloureter
Q62.3		Metabolic/endocrine/digestive/renal/genitourinary	Other obstructive defects of renal pelvis and ureter
Q62.4		Metabolic/endocrine/digestive/renal/genitourinary	Agenesis of ureter
Q62.5		Metabolic/endocrine/digestive/renal/genitourinary	Duplication of ureter
Q62.6		Metabolic/endocrine/digestive/renal/genitourinary	Malposition of ureter
Q62.8		Metabolic/endocrine/digestive/renal/genitourinary	Other congenital malformations of ureter
Q63.0		Metabolic/endocrine/digestive/renal/genitourinary	Accessory kidney
Q63.1		Metabolic/endocrine/digestive/renal/genitourinary	Lobulated, fused and horseshoe kidney
Q63.2		Metabolic/endocrine/digestive/renal/genitourinary	Ectopic kidney
Q63.8		Metabolic/endocrine/digestive/renal/genitourinary	Other specified congenital malformations of kidney
Q63.9		Metabolic/endocrine/digestive/renal/genitourinary	Congenital malformation of kidney, unspecified
Q64		Metabolic/endocrine/digestive/renal/genitourinary	Other congenital malformations of urinary system
Q79.2		Metabolic/endocrine/digestive/renal/genitourinary	Exomphalos
Q79.3		Metabolic/endocrine/digestive/renal/genitourinary	Gastroschisis
Q79.4		Metabolic/endocrine/digestive/renal/genitourinary	Prune belly syndrome
Q79.5		Metabolic/endocrine/digestive/renal/genitourinary	Other congenital malformations of abdominal wall
Q87.8		Metabolic/endocrine/digestive/renal/genitourinary	Other specified congenital malformation syndromes, not elsewhere classified
Q89.1		Metabolic/endocrine/digestive/renal/genitourinary	Congenital malformations of adrenal gland
Q89.2		Metabolic/endocrine/digestive/renal/genitourinary	Congenital malformations of other endocrine glands
Q18.8		Musculoskeletal/skin	Other specified congenital malformations of face and neck
Q65.0		Musculoskeletal/skin	Congenital dislocation of hip, unilateral
Q65.1		Musculoskeletal/skin	Congenital dislocation of hip, bilateral
Q65.2		Musculoskeletal/skin	Congenital dislocation of hip, unspecified
Q65.8		Musculoskeletal/skin	Other congenital deformities of hip
Q65.9		Musculoskeletal/skin	Congenital deformity of hip, unspecified
Q67.5		Musculoskeletal/skin	Congenital deformity of spine
Q68.2		Musculoskeletal/skin	Congenital deformity of knee
Q68.3	LOS3	Musculoskeletal/skin	Congenital bowing of femur
Q68.4	LOS3	Musculoskeletal/skin	Congenital bowing of tibia and fibula
Q68.5	LOS3	Musculoskeletal/skin	Congenital bowing of long bones of leg, unspecified
Q71		Musculoskeletal/skin	Reduction defects of upper limb
Q72		Musculoskeletal/skin	Reduction defects of lower limb
Q73		Musculoskeletal/skin	Reduction defects of unspecified limb
Q74		Musculoskeletal/skin	Other congenital malformations of limb(s)
Q75.3		Musculoskeletal/skin	Macrocephaly
Q75.4		Musculoskeletal/skin	Mandibulofacial dysostosis
Q75.5		Musculoskeletal/skin	Oculomandibular dysostosis
Q75.8		Musculoskeletal/skin	Other specified congenital malformations of skull and face bones
Q75.9		Musculoskeletal/skin	Congenital malformation of skull and face bones, unspecified
Q76.1		Musculoskeletal/skin	Klippel-Feil syndrome
Q76.2		Musculoskeletal/skin	Congenital spondylolisthesis
Q76.3		Musculoskeletal/skin	Congenital scoliosis due to congenital bony malformation
Q76.4		Musculoskeletal/skin	Other congenital malformations of spine, not associated with scoliosis
Q77		Musculoskeletal/skin	Osteochondrodysplasia with defects of growth of tubular bones and spine
Q78		Musculoskeletal/skin	Other osteochondrodysplasias
Q79.6		Musculoskeletal/skin	Ehlers-Danlos syndrome
Q79.8		Musculoskeletal/skin	Other congenital malformations of musculoskeletal system
Q82.0		Musculoskeletal/skin	Hereditary lymphoedema
Q82.1		Musculoskeletal/skin	Xeroderma pigmentosum
Q82.2		Musculoskeletal/skin	Mastocytosis
Q82.3		Musculoskeletal/skin	Incontinentia pigmenti
Q82.4		Musculoskeletal/skin	Ectodermal dysplasia (anhidrotic)
Q82.9		Musculoskeletal/skin	Congenital malformation of skin, unspecified
Q86.2		Musculoskeletal/skin	Dysmorphism due to warfarin
Q89.7		Musculoskeletal/skin	Multiple congenital malformations, not elsewhere classified
Q89.8		Musculoskeletal/skin	Other specified congenital malformations
Q89.9		Musculoskeletal/skin	Congenital malformation, unspecified
Q00		Neurological	Anencephaly and similar malformations
Q01		Neurological	Encephalocele
Q02		Neurological	Microcephaly
Q03		Neurological	Congenital hydrocephalus
Q04		Neurological	Other congenital malformations of brain
Q05		Neurological	Spina bifida
Q06		Neurological	Other congenital malformations of spinal cord
Q07		Neurological	Other congenital malformations of nervous system
Q10.4		Neurological	Absence and agenesis of lacrimal apparatus
Q10.7		Neurological	Congenital malformation of orbit
Q11		Neurological	Anophthalmos, microphthalmos and macrophthalmos
Q12		Neurological	Congenital lens malformations
Q13.0		Neurological	Coloboma of iris
Q13.1		Neurological	Absence of iris
Q13.2		Neurological	Other congenital malformations of iris
Q13.3		Neurological	Congenital corneal opacity
Q13.4		Neurological	Other congenital corneal malformations
Q13.8		Neurological	Other congenital malformations of anterior segment of eye
Q13.9		Neurological	Congenital malformation of anterior segment of eye, unspecified
Q14		Neurological	Congenital malformations of posterior segment of eye
Q15		Neurological	Other congenital malformations of eye
Q16		Neurological	Congenital malformations of ear causing impairment of hearing
Q75.0		Neurological	Craniosynostosis
Q75.1		Neurological	Craniofacial dysostosis
Q85		Neurological	Phakomatoses, not elsewhere classified
Q86.0		Neurological	Fetal alcohol syndrome (dysmorphic)
Q86.1		Neurological	Fetal hydantoin syndrome
Q86.8		Neurological	Other congenital malformation syndromes due to known exogenous causes
Q90		Neurological	Down syndrome
Q91		Neurological	Edwards' syndrome and Patau syndrome
Q92		Neurological	Other trisomies and partial trisomies of the autosomes, not elsewhere classified
Q93		Neurological	Monosomies and deletions from the autosomes, not elsewhere classified
Q95.2		Neurological	Balanced autosomal rearrangement in abnormal individual
Q95.3		Neurological	Balanced sex/autosomal rearrangement in abnormal individual
Q97		Neurological	Other sex chromosome abnormalities, female phenotype, not elsewhere classified
Q99		Neurological	Other chromosome abnormalities, not elsewhere classified
Q20		Cardiovascular	Congenital malformations of cardiac chambers and connections
Q21		Cardiovascular	Congenital malformations of cardiac septa
Q22		Cardiovascular	Congenital malformations of pulmonary and tricuspid valves
Q23		Cardiovascular	Congenital malformations of aortic and mitral valves
Q24		Cardiovascular	Other congenital malformations of heart
Q25		Cardiovascular	Congenital malformations of great arteries
Q26		Cardiovascular	Congenital malformations of great veins
Q89.3		Cardiovascular	Situs inversus
