# Supplementary material for: Timing of paediatric orchidopexy in universal healthcare systems: international administrative data cohort study
Source: BJS Open. 2020 Jul 24;4(6):1117–24. doi: 10.1002/bjs5.50329 (PMC7709362; doi:10.1002/bjs5.50329)
Supplement: Supplementary file 2 — Appendix S2 Cumulative incidence and proportions of orchidopexy cases [file BJS5-4-1117-s002.xlsx]

## Sheet: Appendix S2
	Jay et al
	Timing of paediatric orchidopexy in universal healthcare systems: an international administrative data cohort study
	Appendix S2
	Characteristics of birth cohorts by region
	Contents
	Sheet 1	England
	Sheet 2	Finland
	Sheet 3	Iceland
	Sheet 4	Ontario, Canada
	Sheet 5	Scotland
	Sheet 6	Sweden
	Sheet 7	Victoria, Australia

## Sheet: 1 England
			2003	2004	2005	2006	2007	2008	2009	2010	2011
	Number of male births		281541	290779	293116	300573	306201	321077	321267	330905	331104
	Socioeconomic position	Most deprived group	74872 (27.4%)	76643 (27.2%)	78891 (27.6%)	82809 (28.0%)	84173 (28.0%)	88017 (28.0%)	88222 (28.2%)	90160 (28.0%)	90122 (27.9%)
	Index of Multiple Deprivation	2nd	56913 (20.8%)	59645 (21.2%)	61232 (21.4%)	63428 (21.5%)	64884 (21.6%)	69298 (22.0%)	69116 (22.1%)	72313 (22.4%)	73403 (22.7%)
	at birth	3rd	49492 (18.1%)	51157 (18.1%)	51941 (18.2%)	53177 (18.0%)	54217 (18.0%)	56915 (18.1%)	57808 (18.5%)	59459 (18.4%)	59757 (18.5%)
		4th	45969 (16.8%)	47321 (16.8%)	46990 (16.4%)	48690 (16.5%)	49106 (16.3%)	50501 (16.1%)	50173 (16.0%)	51394 (15.9%)	51690 (16.0%)
		Leat deprived group	46009 (16.8%)	47171 (16.7%)	46678 (16.3%)	47212 (16.0%)	48673 (16.2%)	49563 (15.8%)	47940 (15.3%)	49035 (15.2%)	48548 (15.0%)
		Missing	8286	8842	7384	5257	5148	6783	8008	8544	7584
	Congenital anomaly	Yes	6850 (2.4%)	7037 (2.4%)	7329 (2.5%)	7549 (2.5%)	7608 (2.5%)	8342 (2.6%)	8712 (2.7%)	9499 (2.9%)	9543 (2.9%)
		No	274691 (97.6%)	283742 (97.6%)	285787 (97.5%)	293024 (97.5%)	298593 (97.5%)	312735 (97.4%)	312555 (97.3%)	321406 (97.1%)	321561 (97.1%)
		Missing	0	0	0	0	0	0	0	0	0
	Low birth weight	Yes	11862 (5.5%)	12317 (5.4%)	12092 (5.4%)	12548 (5.4%)	11258 (5.1%)	13172 (4.9%)	14097 (4.9%)	14591 (4.9%)	14551 (4.8%)
		No	203857 (94.5%)	215402 (94.6%)	212894 (94.6%)	219024 (94.6%)	208653 (94.9%)	253470 (95.1%)	274692 (95.1%)	286122 (95.1%)	289752 (95.2%)
		Missing	65822	63060	68130	69001	86290	54435	32478	30192	26801
	Premature birth	Yes	12599 (6.4%)	12915 (6.5%)	12410 (6.2%)	11363 (6.3%)	11729 (6.1%)	14987 (6.1%)	16758 (5.9%)	17567 (5.9%)	17210 (5.7%)
		No	185558 (93.6%)	186058 (93.5%)	186685 (93.8%)	169035 (93.7%)	180435 (93.9%)	231386 (93.9%)	266539 (94.1%)	280565 (94.1%)	284887 (94.3%)
		Missing	83384	91806	94021	120175	114037	74704	37970	32773	29007
	Congenital anomaly or prematurity	Yes	18522 (9.2%)	19040 (9.5%)	18795 (9.3%)	18013 (9.8%)	18383 (9.4%)	22063 (8.9%)	23926 (8.4%)	25376 (8.5%)	24988 (8.2%)
		No	181826 (90.8%)	182280 (90.5%)	182768 (90.7%)	165486 (90.2%)	176750 (90.6%)	226415 (91.1%)	260522 (91.6%)	273969 (91.5%)	278169 (91.8%)
		Missing	81193	89459	91553	117074	111068	72599	36819	31560	27947
	Maternal age	<20 y	19328 (7.2%)	19612 (7.0%)	19573 (6.9%)	20020 (6.9%)	19704 (6.7%)	20175 (6.5%)	19540 (6.2%)	18589 (5.8%)	16971 (5.2%)
		20 – 24 y	50988 (19.1%)	53384 (19.2%)	54084 (19.2%)	56129 (19.4%)	56851 (19.2%)	60525 (19.4%)	61091 (19.5%)	61933 (19.2%)	61007 (18.7%)
		25 – 29 y	67824 (25.4%)	70108 (25.2%)	72011 (25.5%)	75069 (25.9%)	78720 (26.6%)	85505 (27.4%)	86399 (27.6%)	89258 (27.6%)	91122 (28.0%)
		30 – 35 y	80145 (30.0%)	82539 (29.7%)	81744 (29.0%)	81571 (28.1%)	81779 (27.6%)	84394 (27.1%)	84720 (27.1%)	90076 (27.9%)	92787 (28.5%)
		35 – 39 y	41297 (15.4%)	43690 (15.7%)	45088 (16.0%)	47125 (16.3%)	48413 (16.4%)	49929 (16.0%)	49668 (15.9%)	51144 (15.8%)	50999 (15.7%)
		40+ y	7942 (3.0%)	8857 (3.2%)	9390 (3.3%)	10038 (3.5%)	10465 (3.5%)	11278 (3.6%)	11550 (3.7%)	11860 (3.7%)	12663 (3.9%)
		Missing	14017	12589	11226	10621	10269	9271	8299	8045	5555
	Number excluded due to death <6m		853	882	871	833	890	1011	1070	1093	1050
	Sheet 1 - England

## Sheet: 2 Finland
			2003	2004	2005	2006	2007	2008	2009	2010	2011
	Number of male births			29514	29281	29960	30064	30376	30820	31373	30566
	Socioeconomic position	Upper white collar worker		5444 (22.4%)	5627 (23.5%)	5837 (23.8%)	5774 (23.4%)	6084 (24.0%)	6165 (24.0%)	6024 (23.0%)	6027 (23.5%)
	Maternal occupation	Lower white collar worker		9602 (39.4%)	9630 (40.2%)	10088 (41.1%)	10376 (42.1%)	10954 (43.2%)	11277 (43.8%)	11835 (45.2%)	11513 (45.0%)
	at birth	Blue collar worker		6262 (25.7%)	5923 (24.7%)	5952 (24.2%)	5927 (24.0%)	5705 (22.5%)	5597 (21.7%)	5612 (21.4%)	5325 (20.8%)
		Other, including students, homemakers etc.		3033 (12.5%)	2781 (11.6%)	2694 (11.0%)	2569 (10.4%)	2602 (10.3%)	2702 (10.5%)	2724 (10.4%)	2744 (10.7%)
		Missing		5173	5320	5389	5418	5031	5079	5178	4957
	Congenital anomaly	Yes		996 (3.4%)	1213 (4.1%)	1360 (4.5%)	1293 (4.3%)	1358 (4.5%)	1387 (4.5%)	1509 (4.8%)	1514 (5.0%)
		No		28518 (96.6%)	28068 (95.9%)	28600 (95.5%)	28771 (95.7%)	29018 (95.5%)	29433 (95.5%)	29864 (95.2%)	29052 (95.0%)
		Missing		0	0	0	0	0	0	0	0
	Low birth weight	Yes		1081 (3.7%)	1108 (3.8%)	1140 (3.8%)	1171 (3.9%)	1134 (3.7%)	1194 (3.9%)	1234 (3.9%)	1112 (3.6%)
		No		28422 (96.3%)	28152 (96.2%)	28810 (96.2%)	28717 (96.1%)	29237 (96.3%)	29622 (96.1%)	30134 (96.1%)	29445 (96.4%)
		Missing		11	21	10	176	5	4	5	9
	Premature birth	Yes		1714 (5.8%)	1719 (5.9%)	1738 (5.8%)	1756 (5.9%)	1753 (5.8%)	1745 (5.7%)	1866 (6.0%)	1764 (5.8%)
		No		27738 (94.2%)	27483 (94.1%)	28053 (94.2%)	28097 (94.1%)	28564 (94.2%)	29030 (94.3%)	29487 (94.0%)	28760 (94.2%)
		Missing		62	79	169	211	59	45	20	42
	Congenital anomaly or prematurity	Yes		2150 (7.4%)	2315 (8.0%)	2467 (8.4%)	2403 (8.1%)	2471 (8.3%)	2580 (8.5%)	2776 (9.0%)	2759 (9.1%)
		No		26919 (92.6%)	26510 (92.0%)	27013 (91.6%)	27189 (91.9%)	27432 (91.7%)	27848 (91.5%)	28179 (91.0%)	27450 (90.9%)
		Missing		445	456	480	472	473	392	418	357
	Maternal age	<20 y		823 (2.8%)	860 (2.9%)	789 (2.6%)	778 (2.6%)	698 (2.3%)	706 (2.3%)	740 (2.4%)	666 (2.2%)
		20 – 24 y		4861 (16.5%)	4719 (16.1%)	4727 (15.8%)	4814 (16.0%)	4838 (15.9%)	4847 (15.7%)	4685 (14.9%)	4465 (14.6%)
		25 – 29 y		9479 (32.1%)	9521 (32.5%)	9623 (32.1%)	9449 (31.4%)	9647 (31.8%)	9885 (32.1%)	10108 (32.2%)	9716 (31.8%)
		30 – 35 y		8570 (29.0%)	8617 (29.4%)	9160 (30.6%)	9483 (31.5%)	9720 (32.0%)	9907 (32.1%)	10162 (32.4%)	9946 (32.5%)
		35 – 39 y		4662 (15.8%)	4489 (15.3%)	4611 (15.4%)	4414 (14.7%)	4364 (14.4%)	4357 (14.1%)	4537 (14.5%)	4611 (15.1%)
		40+ y		1119 (3.8%)	1075 (3.7%)	1050 (3.5%)	1126 (3.7%)	1109 (3.7%)	1118 (3.6%)	1141 (3.6%)	1162 (3.8%)
		Missing		0	0	0	0	0	0	0	0
	Number excluded due to death <6m			85	63	67	66	75	68	56	54
	Sheet 2 - England

## Sheet: 3 Iceland
			2003	2004	2005	2006	2007	2008	2009	2010	2011
	Number of male births		2081	2151	2165	2215	2339	2444	2506	2500	2293
	Socioeconomic position	Most deprived group	697 (33.5%)	800 (37.2%)	858 (39.6%)	881 (39.8%)	951 (40.7%)	1024 (41.9%)	1059 (42.3%)	992 (39.7%)	920 (40.1%)
	Equivalent total family income	2nd	477 (22.9%)	408 (19.0%)	449 (20.7%)	462 (20.9%)	526 (22.5%)	505 (20.7%)	446 (17.8%)	548 (21.9%)	479 (20.9%)
	(quintiles)	3rd	373 (17.9%)	393 (18.3%)	333 (15.4%)	403 (18.2%)	386 (16.5%)	427 (17.5%)	457 (18.2%)	421 (16.8%)	419 (18.3%)
		4th	308 (14.8%)	294 (13.7%)	299 (13.8%)	267 (12.1%)	247 (10.6%)	285 (11.7%)	316 (12.6%)	303 (12.1%)	289 (12.6%)
		Leat deprived group	226 (10.9%)	256 (11.9%)	226 (10.4%)	202 (9.1%)	229 (9.8%)	203 (8.3%)	228 (9.1%)	236 (9.4%)	186 (8.1%)
		Missing	0	0	0	0	0	0	0	0	0
	Congenital anomaly	Yes	61 (2.9%)	61 (2.8%)	61 (2.8%)	64 (2.9%)	80 (3.4%)	67 (2.7%)	79 (3.2%)	66 (2.6%)	63 (2.7%)
		No	2020 (97.1%)	2090 (97.2%)	2104 (97.2%)	2151 (97.1%)	2259 (96.6%)	2377 (97.3%)	2427 (96.8%)	2434 (97.4%)	2230 (97.3%)
		Missing	0	0	0	0	0	0	0	0	0
	Low birth weight	Yes	54 (2.6%)	70 (3.3%)	69 (3.2%)	83 (3.7%)	88 (3.8%)	81 (3.3%)	97 (3.9%)	88 (3.5%)	72 (3.1%)
		No	2027 (97.4%)	2081 (96.7%)	2096 (96.8%)	2132 (96.3%)	2251 (96.2%)	2363 (96.7%)	2409 (96.1%)	2412 (96.5%)	2221 (96.9%)
		Missing	0	0	0	0	0	0	0	0	0
	Premature birth	Yes	111 (5.3%)	129 (6.0%)	129 (6.0%)	147 (6.6%)	134 (5.7%)	148 (6.1%)	157 (6.3%)	139 (5.6%)	118 (5.1%)
		No	1967 (94.7%)	2020 (94.0%)	2034 (94.0%)	2067 (93.4%)	2204 (94.3%)	2295 (93.9%)	2349 (93.7%)	2360 (94.4%)	2175 (94.9%)
		Missing	3	2	2	1	1	1	0	1	0
	Congenital anomaly or prematurity	Yes	168 (8.1%)	177 (8.2%)	180 (8.3%)	195 (8.8%)	202 (8.6%)	205 (8.4%)	222 (8.9%)	199 (8.0%)	169 (7.4%)
		No	1913 (91.9%)	1974 (91.8%)	1985 (91.7%)	2020 (91.2%)	2137 (91.4%)	2239 (91.6%)	2284 (91.1%)	2301 (92.0%)	2124 (92.6%)
		Missing	0	0	0	0	0	0	0	0	0
	Maternal age	<20 y	53 (2.5%)	47 (2.2%)	52 (2.4%)	62 (2.8%)	64 (2.7%)	58 (2.4%)	59 (2.4%)	64 (2.6%)	51 (2.2%)
		20 – 24 y	385 (18.5%)	371 (17.2%)	386 (17.8%)	355 (16.0%)	398 (17.0%)	406 (16.6%)	412 (16.4%)	386 (15.4%)	351 (15.3%)
		25 – 29 y	653 (31.4%)	701 (32.6%)	684 (31.6%)	698 (31.5%)	755 (32.3%)	812 (33.2%)	799 (31.9%)	753 (30.1%)	708 (30.9%)
		30 – 35 y	622 (29.9%)	634 (29.5%)	613 (28.3%)	668 (30.2%)	712 (30.4%)	683 (27.9%)	739 (29.5%)	770 (30.8%)	720 (31.4%)
		35 – 39 y	298 (14.3%)	316 (14.7%)	352 (16.3%)	346 (15.6%)	335 (14.3%)	383 (15.7%)	399 (15.9%)	442 (17.7%)	369 (16.1%)
		40+ y	70 (3.4%)	82 (3.8%)	78 (3.6%)	86 (3.9%)	75 (3.2%)	102 (4.2%)	98 (3.9%)	85 (3.4%)	93 (4.1%)
		Missing	0	0	0	0	0	0	0	0	1
	Number excluded due to death <6m		NA	NA	NA	NA	NA	NA	NA	NA	NA
	Sheet 3 - Iceland

## Sheet: 4 Ontario
			2003	2004	2005	2006	2007	2008	2009	2010	2011
	Number of male births		65874	67408	67830	68912	70087	70719	70510	69317	69177
	Socioeconomic position	Most deprived group	15292 (23.2%)	16120 (23.9%)	16045 (23.7%)	16050 (23.3%)	16504 (23.5%)	16450 (23.3%)	19615 (27.8%)	19373 (27.9%)	19145 (27.7%)
	Ontario Marginalization (ON-Marg),	2nd	11852 (18.0%)	12210 (18.1%)	12069 (17.8%)	12138 (17.6%)	12278 (17.5%)	12474 (17.6%)	14405 (20.4%)	14091 (20.3%)	14145 (20.4%)
	Material Deprivation Index	3rd	11655 (17.7%)	12175 (18.1%)	11902 (17.5%)	12178 (17.7%)	12322 (17.6%)	12455 (17.6%)	13495 (19.1%)	13180 (19.0%)	13272 (19.2%)
		4th	11982 (18.2%)	12205 (18.1%)	12297 (18.1%)	12049 (17.5%)	12469 (17.8%)	12476 (17.6%)	12762 (18.1%)	12524 (18.1%)	12517 (18.1%)
		Leat deprived group	15093 (22.9%)	14698 (21.8%)	15517 (22.9%)	16497 (23.9%)	16514 (23.6%)	16864 (23.8%)	10233 (14.5%)	10149 (14.6%)	10098 (14.6%)
		Missing	0	0	0	0	0	0	0	0	0
	Congenital anomaly	Yes	1961 (3.0%)	1793 (2.7%)	1786 (2.6%)	1720 (2.5%)	1712 (2.4%)	1855 (2.6%)	1992 (2.8%)	2051 (3.0%)	2118 (3.1%)
		No	63913 (97.0%)	65615 (97.3%)	66044 (97.4%)	67192 (97.5%)	68375 (97.6%)	68864 (97.4%)	68518 (97.2%)	67266 (97.0%)	67059 (96.9%)
		Missing	0	0	0	0	0	0	0	0	0
	Low birth weight	Yes	3485 (5.3%)	3770 (5.6%)	3830 (5.6%)	3921 (5.7%)	3950 (5.6%)	4053 (5.7%)	4057 (5.8%)	4032 (5.8%)	4074 (5.9%)
		No	62389 (94.7%)	63638 (94.4%)	64000 (94.4%)	64991 (94.3%)	66137 (94.4%)	66666 (94.3%)	66453 (94.2%)	65285 (94.2%)	65103 (94.1%)
		Missing	0	0	0	0	0	0	0	0	0
	Premature birth	Yes	5044 (7.7%)	5489 (8.2%)	5523 (8.2%)	5717 (8.3%)	5780 (8.3%)	6036 (8.5%)	5795 (8.2%)	5638 (8.1%)	5755 (8.3%)
		No	60717 (92.3%)	61848 (91.8%)	62230 (91.8%)	63154 (91.7%)	64268 (91.7%)	64650 (91.5%)	64673 (91.8%)	63656 (91.9%)	63395 (91.7%)
		Missing	113	71	77	41	39	33	42	23	27
	Congenital anomaly or prematurity	Yes	6413 (9.8%)	6673 (9.9%)	6709 (9.9%)	6879 (10.0%)	6923 (9.9%)	7280 (10.3%)	7128 (10.1%)	7054 (10.2%)	7213 (10.4%)
		No	59348 (90.2%)	60664 (90.1%)	61044 (90.1%)	61992 (90.0%)	63125 (90.1%)	63406 (89.7%)	63340 (89.9%)	62240 (89.8%)	61937 (89.6%)
		Missing	113	71	77	41	39	33	42	23	27
	Maternal age	<20 y	2518 (3.9%)	2437 (3.7%)	2408 (3.6%)	2416 (3.6%)	2582 (3.8%)	2513 (3.6%)	2494 (3.6%)	2283 (3.4%)	2103 (3.1%)
		20 – 24 y	8963 (13.9%)	9185 (13.9%)	9196 (13.8%)	9233 (13.7%)	9453 (13.9%)	9288 (13.5%)	9051 (13.2%)	8566 (12.7%)	8183 (12.1%)
		25 – 29 y	18512 (28.8%)	18981 (28.7%)	19016 (28.5%)	18976 (28.1%)	18946 (27.8%)	19330 (28.1%)	19350 (28.2%)	18858 (27.9%)	18743 (27.8%)
		30 – 35 y	21723 (33.8%)	22620 (34.2%)	22555 (33.8%)	22996 (34.1%)	23012 (33.7%)	23106 (33.6%)	23143 (33.7%)	22991 (34.0%)	23461 (34.8%)
		35 – 39 y	10504 (16.3%)	10695 (16.2%)	11133 (16.7%)	11509 (17.1%)	11908 (17.4%)	12153 (17.6%)	12133 (17.7%)	12257 (18.1%)	12145 (18.0%)
		40+ y	2046 (3.2%)	2193 (3.3%)	2365 (3.5%)	2292 (3.4%)	2345 (3.4%)	2480 (3.6%)	2525 (3.7%)	2675 (4.0%)	2752 (4.1%)
		Missing	1608	1297	1157	1490	1841	1849	1814	1687	1790
	Number excluded due to death <6m		278	259	296	290	305	325	272	301	288
	Sheet 4 - Ontario

## Sheet: 5 Scotland
			2003	2004	2005	2006	2007	2008	2009	2010	2011
	Number of male births		25116	25960	25717	25800	26999	27899	28263	27916	28099
	Socioeconomic position	Most deprived group	6085 (24.3%)	6411 (24.7%)	6491 (25.3%)	6443 (25.0%)	7039 (26.1%)	7200 (25.8%)	7360 (26.1%)	7306 (26.2%)	7349 (26.2%)
	Index of Multiple Deprivation	2nd	4977 (19.8%)	5123 (19.8%)	5097 (19.8%)	5343 (20.7%)	5572 (20.7%)	5952 (21.3%)	5901 (20.9%)	5873 (21.1%)	6003 (21.4%)
	at birth	3rd	4656 (18.6%)	4837 (18.7%)	4851 (18.9%)	4868 (18.9%)	4908 (18.2%)	5341 (19.2%)	5325 (18.8%)	5348 (19.2%)	5407 (19.3%)
		4th	4638 (18.5%)	4712 (18.2%)	4717 (18.4%)	4663 (18.1%)	4982 (18.5%)	5016 (18.0%)	5143 (18.2%)	4994 (17.9%)	4949 (17.6%)
		Leat deprived group	4727 (18.8%)	4851 (18.7%)	4543 (17.7%)	4473 (17.3%)	4482 (16.6%)	4370 (15.7%)	4524 (16.0%)	4378 (15.7%)	4379 (15.6%)
		Missing	33	26	18	10	16	20	10	17	12
	Congenital anomaly	Yes	567 (2.3%)	645 (2.5%)	577 (2.2%)	547 (2.1%)	655 (2.4%)	669 (2.4%)	699 (2.5%)	718 (2.6%)	743 (2.6%)
		No	24549 (97.7%)	25315 (97.5%)	25140 (97.8%)	25253 (97.9%)	26344 (97.6%)	27230 (97.6%)	27564 (97.5%)	27198 (97.4%)	27356 (97.4%)
		Missing	0	0	0	0	0	0	0	0	0
	Low birth weight	Yes	1373 (5.5%)	1370 (5.3%)	1345 (5.2%)	1279 (5.0%)	1329 (4.9%)	1418 (5.1%)	1291 (4.6%)	1207 (4.3%)	1302 (4.6%)
		No	23739 (94.5%)	24582 (94.7%)	24359 (94.8%)	24506 (95.0%)	25653 (95.1%)	26462 (94.9%)	26951 (95.4%)	26702 (95.7%)	26796 (95.4%)
		Missing	4	8	13	15	17	19	21	7	1
	Premature birth	Yes	1646 (6.6%)	1718 (6.6%)	1656 (6.4%)	1604 (6.2%)	1639 (6.1%)	1789 (6.4%)	1691 (6.0%)	1567 (5.6%)	1590 (5.7%)
		No	23465 (93.4%)	24231 (93.4%)	24051 (93.6%)	24186 (93.8%)	25350 (93.9%)	26088 (93.6%)	26548 (94.0%)	26339 (94.4%)	26494 (94.3%)
		Missing	5	11	10	10	10	22	24	10	15
	Congenital anomaly or prematurity	Yes	2102 (8.4%)	2218 (8.5%)	2099 (8.2%)	2023 (7.8%)	2172 (8.0%)	2313 (8.3%)	2252 (8.0%)	2160 (7.7%)	2180 (7.8%)
		No	23009 (91.6%)	23731 (91.5%)	23608 (91.8%)	23767 (92.2%)	24817 (92.0%)	25564 (91.7%)	25987 (92.0%)	25746 (92.3%)	25904 (92.2%)
		Missing	5	11	10	10	10	22	24	10	15
	Maternal age	<20 y	1675 (6.7%)	1677 (6.5%)	1617 (6.3%)	1581 (6.1%)	1605 (5.9%)	1648 (5.9%)	1539 (5.4%)	1472 (5.3%)	1327 (4.7%)
		20 – 24 y	4540 (18.1%)	4707 (18.1%)	4692 (18.2%)	4708 (18.2%)	5050 (18.7%)	5231 (18.7%)	5221 (18.5%)	4882 (17.5%)	4930 (17.5%)
		25 – 29 y	5867 (23.4%)	6062 (23.4%)	6119 (23.8%)	6337 (24.6%)	6817 (25.2%)	7421 (26.6%)	7546 (26.7%)	7495 (26.8%)	7401 (26.3%)
		30 – 35 y	7739 (30.8%)	7862 (30.3%)	7544 (29.3%)	7315 (28.4%)	7371 (27.3%)	7382 (26.5%)	7749 (27.4%)	7960 (28.5%)	8291 (29.5%)
		35 – 39 y	4397 (17.5%)	4658 (17.9%)	4710 (18.3%)	4772 (18.5%)	4998 (18.5%)	5001 (17.9%)	4988 (17.6%)	4865 (17.4%)	4867 (17.3%)
		40+ y	897 (3.6%)	993 (3.8%)	1035 (4.0%)	1087 (4.2%)	1158 (4.3%)	1216 (4.4%)	1220 (4.3%)	1242 (4.4%)	1283 (4.6%)
		Missing	1	1	0	0	0	0	0	0	0
	Number excluded due to death <6m		84	76	88	77	80	77	84	55	68
	Sheet 5 - Scotland

## Sheet: 6 Sweden
			2003	2004	2005	2006	2007	2008	2009	2010	2011
	Number of male births		48096	49579	49341	51434	52098	53344	53833	56359	54400
	Socioeconomic position	Most deprived group	9553 (19.9%)	9784 (19.8%)	9834 (20.0%)	13750 (26.8%)	14393 (27.7%)	15027 (28.3%)	15751 (29.4%)	16137 (28.7%)	15938 (29.4%)
	Disposable household income	2nd	9486 (19.8%)	9838 (19.9%)	9880 (20.1%)	9808 (19.2%)	9601 (18.5%)	10017 (18.8%)	10177 (19.0%)	10787 (19.2%)	10300 (19.0%)
		3rd	9581 (20.0%)	9911 (20.0%)	9900 (20.1%)	8640 (16.9%)	8921 (17.2%)	8834 (16.6%)	9089 (16.9%)	9401 (16.7%)	8980 (16.6%)
		4th	9684 (20.2%)	9930 (20.1%)	9941 (20.2%)	9808 (19.2%)	9894 (19.1%)	10034 (18.9%)	9934 (18.5%)	10673 (19.0%)	10269 (18.9%)
		Leat deprived group	9688 (20.2%)	9978 (20.2%)	9638 (19.6%)	9209 (18.0%)	9081 (17.5%)	9247 (17.4%)	8704 (16.2%)	9171 (16.3%)	8722 (16.1%)
		Missing	104	138	148	219	208	185	178	190	191
	Congenital anomaly	Yes	921 (1.9%)	971 (2.0%)	972 (2.0%)	1238 (2.4%)	1043 (2.0%)	1119 (2.1%)	1070 (2.0%)	1120 (2.0%)	1122 (2.1%)
		No	47175 (98.1%)	48608 (98.0%)	48369 (98.0%)	50196 (97.6%)	51055 (98.0%)	52225 (97.9%)	52763 (98.0%)	55239 (98.0%)	53278 (97.9%)
		Missing	0	0	0	0	0	0	0	0	0
	Low birth weight	Yes	1351 (2.8%)	1387 (2.8%)	1393 (2.8%)	1514 (2.9%)	1496 (2.9%)	1630 (3.1%)	1521 (2.8%)	1599 (2.8%)	1526 (2.8%)
		No	46603 (97.2%)	48110 (97.2%)	47906 (97.2%)	49861 (97.1%)	50517 (97.1%)	51673 (96.9%)	52232 (97.2%)	54674 (97.2%)	52836 (97.2%)
		Missing	142	82	42	59	85	41	80	86	38
	Premature birth	Yes	2437 (5.1%)	2549 (5.1%)	2435 (4.9%)	2603 (5.1%)	2633 (5.1%)	2747 (5.2%)	2671 (5.0%)	2746 (4.9%)	2657 (4.9%)
		No	45637 (94.9%)	47007 (94.9%)	46867 (95.1%)	48802 (94.9%)	49445 (94.9%)	50566 (94.8%)	51141 (95.0%)	53606 (95.1%)	51738 (95.1%)
		Missing	22	23	39	29	20	31	21	7	5
	Congenital anomaly or prematurity	Yes	3246 (6.8%)	3387 (6.8%)	3285 (6.7%)	3643 (7.1%)	3525 (6.8%)	3708 (7.0%)	3593 (6.7%)	3724 (6.6%)	3634 (6.7%)
		No	44829 (93.2%)	46169 (93.2%)	46018 (93.3%)	47762 (92.9%)	48554 (93.2%)	49606 (93.0%)	50219 (93.3%)	52628 (93.4%)	50762 (93.3%)
		Missing	21	23	38	29	19	30	21	7	4
	Maternal age	<20 y	812 (1.7%)	772 (1.6%)	847 (1.7%)	650 (1.3%)	616 (1.2%)	652 (1.2%)	647 (1.2%)	667 (1.2%)	631 (1.2%)
		20 – 24 y	5928 (12.3%)	5969 (12.0%)	5914 (12.0%)	5413 (10.5%)	5798 (11.1%)	6242 (11.7%)	6392 (11.9%)	6698 (11.9%)	6459 (11.9%)
		25 – 29 y	14958 (31.1%)	14869 (30.0%)	14401 (29.2%)	13901 (27.0%)	13867 (26.6%)	14532 (27.3%)	14578 (27.1%)	15399 (27.4%)	14973 (27.6%)
		30 – 35 y	17062 (35.5%)	18108 (36.5%)	18209 (36.9%)	19154 (37.3%)	19034 (36.6%)	18756 (35.2%)	18705 (34.8%)	19370 (34.4%)	18612 (34.2%)
		35 – 39 y	7968 (16.6%)	8247 (16.6%)	8420 (17.1%)	10015 (19.5%)	10257 (19.7%)	10584 (19.9%)	10955 (20.4%)	11473 (20.4%)	10962 (20.2%)
		40+ y	1368 (2.8%)	1614 (3.3%)	1550 (3.1%)	2267 (4.4%)	2485 (4.8%)	2524 (4.7%)	2525 (4.7%)	2696 (4.8%)	2705 (5.0%)
		Missing	0	0	0	34	41	54	31	56	58
	Number excluded due to death <6m		135	12	104	126	109	104	115	120	99
	Sheet 6 - Sweden

## Sheet: 7 Victoria
			2005	2006	2007	2008	2009	2010	2011	2012	2013
	Number of male births		32312	33539	36121	36786	36284	36141	36900	39656	38056
	Sheet 7 - Victoria
