# Supplementary material for: Timing of paediatric orchidopexy in universal healthcare systems: international administrative data cohort study
Source: BJS Open. 2020 Jul 24;4(6):1117–24. doi: 10.1002/bjs5.50329 (PMC7709362; doi:10.1002/bjs5.50329)
Supplement: Supplementary file 3 — Appendix S3 Characteristics of birth cohorts by region [file BJS5-4-1117-s003.xlsx]

## Sheet: Appendix S3
	Jay et al
	Timing of paediatric orchidopexy in universal healthcare systems: an international administrative data cohort study
	Appendix S3
	Cumulative incidence of orchidopexy cases by age five by birth year and region
	Proportions of orchidopexy cases by age five performed by the one and three year thresholds
	Contents
	Sheet 1	Cumulative incidence - all regions
	Sheet 2	Proportions by thresholds - all regions

## Sheet: 1 Cumulative incidence
	England				Finland				Iceland				Ontario
	Year	n	Rate (95% CI)		Year	n	Rate (95% CI)		Year	n	Rate (95% CI)		Year	n	Rate (95% CI)
	2003	1311	72.1 (68.2, 76.0)		2003	--	--		2003	3	15.7 (-2.0, 33.4)		2003	352	59.2 (53.0, 65.4)
	2004	1329	72.9 (69.0, 76.8)		2004	215	79.9 (69.2, 90.5)		2004	1	5.1 (-4.9, 15.0)		2004	374	61.6 (55.4, 67.8)
	2005	1332	72.9 (69.0, 76.8)		2005	234	88.3 (77.0, 99.5)		2005	3	15.1 (-2.0, 32.2)		2005	348	56.9 (51.0, 62.9)
	2006	1234	74.6 (70.4, 78.7)		2006	242	89.6 (78.3, 100.8)		2006	2	9.9 (-3.8, 23.6)		2006	358	57.7 (51.8, 63.7)
	2007	1307	73.9 (70.0, 77.9)		2007	274	100.8 (88.9, 112.6)		2007	5	23.4 (2.9, 43.9)		2007	377	59.7 (53.7, 65.7)
	2008	1648	72.8 (69.3, 76.3)		2008	295	107.5 (95.3, 119.7)		2008	10	44.7 (17.0, 72.3)		2008	390	61.5 (55.4, 67.6)
	2009	1943	74.6 (71.3, 77.9)		2009	274	98.4 (86.8, 110.0)		2009	14	61.3 (29.3, 93.3)		2009	397	62.6 (56.5, 68.8)
	2010	2062	75.3 (72.0, 78.5)		2010	321	113.9 (101.5, 126.3)		2010	11	47.8 (19.6, 76.0)		2010	370	59.4 (53.4, 65.5)
	2011	2069	74.4 (71.2, 77.6)		2011	290	105.6 (93.6, 117.7)		2011	10	47.1 (18.0, 76.2)		2011	432	69.7 (63.2, 76.3)
	Scotland				Sweden				Victoria				Sheet 1
	Year	n	Rate (95% CI)		Year	n	Rate (95% CI)		Year	n	Rate (95% CI)		Notes
													All cases are orchidopexies
	2003	143	62.1 (52.0, 72.3)		2003	335	74.7 (66.8, 82.7)		2003	--	--		done by five years of age.
	2004	154	64.9 (54.7, 75.1)		2004	349	75.6 (67.7, 83.5)		2004	--	--
	2005	147	62.3 (52.2, 72.3)		2005	375	81.5 (73.3, 89.7)		2005	302	93.46 (82.97, 103.96)		Victoria, Australia, provided
	2006	134	56.4 (46.9, 65.9)		2006	388	81.2 (73.2, 89.3)		2006	365	108.83 (97.72, 119.93)		cross-sectional data only.
	2007	151	60.8 (51.2, 70.5)		2007	443	91.2 (82.8, 99.7)		2007	394	109.08 (98.37, 119.79)
	2008	132	51.6 (42.8, 60.4)		2008	481	97.0 (88.3, 105.6)		2008	445	120.97 (109.80, 132.14)
	2009	144	55.4 (46.4, 64.4)		2009	470	93.6 (85.2, 102.0)		2009	507	139.73 (127.65, 151.81)
	2010	166	64.5 (54.7, 74.3)		2010	488	92.7 (84.5, 100.9)		2010	480	132.81 (121.01, 144.62)
	2011	136	52.5 (43.7, 61.3)		2011	404	79.6 (71.9, 87.3)		2011	499	135.23 (123.45, 147.02)
									2012	534	134.66 (123.31, 146.00)
									2013	553	145.31 (133.29, 157.34)

## Sheet: 2 Proportions by thresholds
	England					Finland					Iceland					Ontario, Canada
	Year	N cases	Performed by…			Year	N cases	Performed by…			Year	N cases	Performed by…			Year	N cases	Performed by…
			1 year	3 years				1 year	3 years				1 year	3 years				1 year	3 years
	2003	1311	62 (4.7%)	1002 (76.4%)		2003	--	--	--		2003	3	0 (0.0%)	3 (100.0%)		2003	352	36 (10.2%)	281 (79.8%)
	2004	1329	89 (6.7%)	1045 (78.6%)		2004	215	8 (3.7%)	187 (87.0%)		2004	1	0 (0.0%)	1 (100.0%)		2004	374	28 (7.5%)	288 (77.0%)
	2005	1332	95 (7.1%)	1063 (79.8%)		2005	234	7 (3.0%)	209 (89.3%)		2005	3	0 (0.0%)	3 (100.0%)		2005	348	32 (9.2%)	278 (79.9%)
	2006	1234	83 (6.7%)	982 (79.6%)		2006	242	15 (6.2%)	204 (84.3%)		2006	2	2 (100.0%)	2 (100.0%)		2006	358	32 (8.9%)	297 (83.0%)
	2007	1307	102 (7.8%)	1039 (79.5%)		2007	274	43 (15.7%)	226 (82.5%)		2007	5	2 (40.0%)	5 (100.0%)		2007	377	41 (10.9%)	306 (81.2%)
	2008	1648	148 (9.0%)	1315 (79.8%)		2008	295	45 (15.3%)	256 (86.8%)		2008	10	5 (50.0%)	9 (90.0%)		2008	390	41 (10.5%)	317 (81.3%)
	2009	1943	182 (9.4%)	1585 (81.6%)		2009	274	50 (18.2%)	228 (83.2%)		2009	14	4 (28.6%)	12 (85.7%)		2009	397	57 (14.4%)	325 (81.9%)
	2010	2062	221 (10.7%)	1645 (79.8%)		2010	321	50 (15.6%)	260 (81.0%)		2010	11	5 (45.5%)	10 (90.9%)		2010	370	34 (9.2%)	302 (81.6%)
	2011	2069	242 (11.7%)	1719 (83.1%)		2011	290	45 (15.5%)	237 (81.7%)		2011	10	4 (40.0%)	9 (90.0%)		2011	432	45 (10.4%)	334 (77.3%)
	Scotland					Sweden					Victoria, Australia
	Year	N cases	Performed by…			Year	N cases	Performed by…			Year	N cases	Performed by…			Sheet 2
			1 year	3 years				1 year	3 years				1 year	3 years		Notes
																All cases are orchidopexies performed by five
	2003	143	21 (14.7%)	122 (85.3%)		2003	335	14 (4.2%)	196 (58.5%)		2003	--	--	--		years of age.
	2004	154	20 (13.0%)	127 (82.5%)		2004	349	21 (6.0%)	217 (62.2%)		2004	356	145 (40.73%)	327 (91.85%)
	2005	147	33 (22.4%)	124 (84.4%)		2005	375	35 (9.3%)	253 (67.5%)		2005	302	92 (30.46%)	273 (90.40%)		Victoria, Australia, provided cross-sectional
	2006	134	29 (21.6%)	115 (85.8%)		2006	375	34 (9.1%)	309 (82.4%)		2006	365	126 (34.52%)	332 (90.96%)		data only.
	2007	151	24 (15.9%)	127 (84.1%)		2007	388	53 (13.7%)	363 (93.6%)		2007	394	163 (41.37%)	363 (92.13%)
	2008	132	34 (25.8%)	116 (87.9%)		2008	443	46 (10.4%)	413 (93.2%)		2008	445	157 (35.28%)	395 (88.76%)
	2009	144	44 (30.6%)	131 (91.0%)		2009	481	38 (7.9%)	407 (84.6%)		2009	507	185 (36.49%)	462 (91.12%)
	2010	166	40 (24.1%)	148 (89.2%)		2010	470	54 (11.5%)	428 (91.1%)		2010	480	170 (35.42%)	430 (89.58%)
	2011	136	38 (27.9%)	123 (90.4%)		2011	488	37 (7.6%)	349 (71.5%)		2011	499	156 (31.26%)	446 (89.38%)
											2012	534	182 (34.08%)	484 (90.64%)
											2013	553	160 (28.93%)	502 (90.78%)
