# Supplementary material for: Timing of paediatric orchidopexy in universal healthcare systems: international administrative data cohort study
Source: BJS Open. 2020 Jul 24;4(6):1117–24. doi: 10.1002/bjs5.50329 (PMC7709362; doi:10.1002/bjs5.50329)
Supplement: Supplementary file 4 — Appendix S4 Inequity ratios in time to surgery [file BJS5-4-1117-s004.xlsx]

## Sheet: Appendix S4
	Jay et al
	Timing of paediatric orchidopexy in universal healthcare systems: an international administrative data cohort study
	Appendix S4
	Inequality ratios in time to surgery in orchidopexy cases performed by age 5
	Contents
	Sheet 1	England
	Sheet 2	Finland
	Sheet 3	Ontario, Canada
	Sheet 4	Scotland
	Sheet 5	Sweden

## Sheet: 1 England
		N cases			Performed by 1 year				Performed by 3 years
	Year	Most deprived	Least deprived		Most deprived	Least deprived	Ratio (95% CI)		Most deprived	Least deprived	Ratio (95% CI)
	2003	616	674		33 (5.4%)	28 (4.2%)	0.78 (0.47, 1.27)		458 (74.4%)	528 (78.3%)	1.05 (0.99, 1.12)
	2004	657	655		38 (5.8%)	51 (7.8%)	1.35 (0.90, 2.02)		504 (76.7%)	531 (81.1%)	1.06 (1.00, 1.12)
	2005	625	692		49 (7.8%)	45 (6.5%)	0.83 (0.56, 1.23)		488 (78.1%)	562 (81.2%)	1.04 (0.98, 1.10)
	2006	629	596		37 (5.9%)	46 (7.7%)	1.31 (0.86, 1.99)		488 (77.6%)	488 (81.9%)	1.06 (1.00, 1.12)
	2003-06	3676	3724		157 (6.2%)	170 (6.5%)	1.05 (0.85, 1.29)		1938 (76.7%)	2109 (80.6%)	1.05 (1.02, 1.08)
	2007	652	649		51 (7.8%)	51 (7.9%)	1.00 (0.69, 1.46)		507 (77.8%)	527 (81.2%)	1.04 (0.99, 1.10)
	2008	818	818		61 (7.5%)	87 (10.6%)	1.43 (1.04, 1.95)		641 (78.4%)	664 (81.2%)	1.04 (0.99, 1.09)
	2009	994	920		94 (9.5%)	88 (9.6%)	1.01 (0.77, 1.33)		793 (79.8%)	769 (83.6%)	1.05 (1.00, 1.09)
	2010	897	1034		95 (10.6%)	126 (12.2%)	1.15 (0.90, 1.48)		769 (85.7%)	852 (82.4%)	0.96 (0.92, 1.00)
	2011	1050	984		101 (9.6%)	141 (14.3%)	1.49 (1.17, 1.89)		848 (80.8%)	840 (85.4%)	1.06 (1.02, 1.10)
	2008-11	3759	3756		351 (9.3%)	442 (11.8%)	1.26 (1.10, 1.44)		3051 (81.2%)	3125 (83.2%)	1.03 (1.00, 1.05)
	Notes
	All cases are orchidopexies performed by five years of age.
	Sheet 1 - England

## Sheet: 2 Finland
		N cases			Performed by 1 year				Performed by 3 years
	Year	Most deprived	Least deprived		Most deprived	Least deprived	Ratio (95% CI)		Most deprived	Least deprived	Ratio (95% CI)
	2004	65	117		1 (1.5%)	5 (4.3%)	2.78 (0.33, 23.27)		55 (84.6%)	102 (87.2%)	1.03 (0.91, 1.17)
	2005	69	131		2 (2.9%)	3 (2.3%)	0.79 (0.14, 4.62)		62 (89.9%)	117 (89.3%)	0.99 (0.90, 1.10)
	2006	81	131		3 (3.7%)	11 (8.4%)	2.27 (0.65, 7.88)		68 (84.0%)	109 (83.2%)	0.99 (0.88, 1.12)
	2004-06	215	379		6 (2.8%)	19 (5.01%)	1.80 (0.73, 4.43)		185 (86.1%)	328 (86.5%)	1.01 (0.94, 1.08)
	2007	82	149		13 (15.9%)	25 (16.8%)	1.06 (0.57, 1.95)		65 (79.3%)	124 (83.2%)	1.05 (0.92, 1.20)
	2008	90	158		8 (8.9%)	32 (20.3%)	2.28 (1.10, 4.73)		78 (86.7%)	136 (86.1%)	0.99 (0.90, 1.10)
	2009	61	163		13 (21.3%)	28 (17.2%)	0.81 (0.45, 1.45)		48 (78.7%)	138 (84.7%)	1.08 (0.93, 1.25)
	2010	88	178		12 (13.6%)	29 (16.3%)	1.19 (0.64, 2.23)		67 (76.1%)	148 (83.1%)	1.09 (0.95, 1.25)
	2011	74	157		6 (8.1%)	32 (20.4%)	2.51 (1.10, 5.75)		58 (78.4%)	127 (80.9%)	1.03 (0.90, 1.19)
	2008-11	313	656		39 (12.5%)	121 (18.4%)	1.48 (1.06, 2.07)		251 (80.2%)	549 (83.7%)	1.04 (0.98, 1.11)
	Notes
	All cases are orchidopexies performed by five years of age.
	Sheet 2 - Finland

## Sheet: 3 Ontario
		N cases			Performed by 1 year				Performed by 3 years
	Year	Most deprived	Least deprived		Most deprived	Least deprived	Ratio (95% CI)		Most deprived	Least deprived	Ratio (95% CI)
	2003-06	562	870		42 (7.5%)	86 (9.9%)	1.32 (0.93, 1.88)		433 (77.1%)	711 (81.7%)	1.06 (1.00, 1.12)
	2008-11	693	896		65 (9.4%)	112 (12.5%)	1.33 (1.00, 1.78)		551 (79.5%)	727 (81.1%%)	1.02 (0.97, 1.07)
	Notes
	All cases are orchidopexies performed by five years of age.
	Individual years are omitted in order to suppress small cell counts.
	Sheet 3 - Ontario

## Sheet: 4 Scotland
		N cases			Performed by 1 year				Performed by 3 years
	Year	Most deprived	Least deprived		Most deprived	Least deprived	Ratio (95% CI)		Most deprived	Least deprived	Ratio (95% CI)
	2003	53	90		8 (15.1%)	13 (14.4%)	0.96 (0.42, 2.16)		42 (79.2%)	80 (88.9%)	1.12 (0.96, 1.31)
	2004	65	89		10 (15.4%)	10 (11.2%)	0.73 (0.32, 1.65)		53 (81.5%)	74 (83.1%)	1.02 (0.88, 1.18)
	2005	80	66		15 (18.8%)	18 (27.3%)	1.45 (0.80, 2.66)		66 (82.5%)	57 (86.4%)	1.05 (0.91, 1.20)
	2006	54	80		11 (20.4%)	18 (22.5%)	1.10 (0.57, 2.15)		46 (85.2%)	69 (86.3%)	1.01 (0.88, 1.17)
	2003-06	252	325		44 (17.5%)	59 (18.2%)	1.04 (0.73, 1.48)		207 (82.1%)	280 (86.2%)	1.05 (0.98, 1.13)
	2007	79	72		15 (19.0%)	9 (12.5%)	0.66 (0.31, 1.41)		71 (89.9%)	56 (77.8%)	0.87 (0.75, 1.00)
	2008	48	84		11 (22.9%)	23 (27.4%)	1.19 (0.64, 2.23)		41 (85.4%)	75 (89.3%)	1.05 (0.91, 1.20)
	2009	63	81		16 (25.4%)	28 (34.6%)	1.36 (0.81, 2.29)		57 (90.5%)	74 (91.4%)	1.01 (0.91, 1.12)
	2010	70	96		16 (22.9%)	24 (25.0%)	1.09 (0.63, 1.90)		63 (90.0%)	85 (88.5%)	0.98 (0.88, 1.09)
	2011	72	64		17 (23.6%)	21 (32.8%)	1.39 (0.81, 2.39)		67 (93.1%)	56 (87.5%)	0.94 (0.84, 1.05)
	2008-11	253	325		60 (23.7%)	96 (29.5%)	1.25 (0.94, 1.64)		228 (90.1%)	290 (89.2%)	0.99 (0.94, 1.05)
	Notes
	All cases are orchidopexies performed by five years of age.
	Sheet 4 - Scotland

## Sheet: 5 Sweden
		N cases			Performed by 1 year				Performed by 3 years
	Year	Most deprived	Least deprived		Most deprived	Least deprived	Ratio (95% CI)		Most deprived	Least deprived	Ratio (95% CI)
	2003	118	206		4 (3.4%)	10 (4.9%)	1.43 (0.46, 4.5)		71 (60.2%)	125 (60.7%)	1.01 (0.46, 4.5)
	2004	125	223		6 (4.8%)	15 (6.7%)	1.40 (0.56, 3.5)		82 (65.6%)	134 (60.1%)	0.92 (0.56, 3.5)
	2005	153	220		13 (8.5%)	22 (10.0%)	1.18 (0.61, 2.3)		101 (66.0%)	151 (68.6%)	1.04 (0.61, 2.3)
	2006	182	206		13 (7.1%)	21 (10.2%)	1.43 (0.74, 2.8)		138 (75.8%)	171 (83.0%)	1.09 (0.74, 2.8)
	2003-06	578	855		36 (6.2%)	68 (8.0%)	1.28 (0.86, 1.89)		392 (67.8%)	581 (68.0%)	1.00 (0.93, 1.08)
	2007	198	245		17 (8.6%)	36 (14.7%)	1.71 (0.99, 3.0)		160 (80.8%)	230 (93.9%)	1.16 (0.99, 3.0)
	2008	247	232		18 (7.3%)	28 (12.1%)	1.66 (0.94, 2.9)		206 (83.4%)	205 (88.4%)	1.06 (0.94, 2.9)
	2009	216	253		12 (5.6%)	26 (10.3%)	1.85 (0.96, 3.6)		182 (84.3%)	224 (88.5%)	1.05 (0.96, 3.6)
	2010	251	237		24 (9.6%)	30 (12.7%)	1.32 (0.80, 2.2)		219 (87.3%)	209 (88.2%)	1.01 (0.80, 2.2)
	2011	186	218		20 (10.8%)	17 (7.8%)	0.73 (0.39, 1.3)		158 (84.9%)	191 (87.6%)	1.03 (0.39, 1.3)
	2008-11	900	940		74 (8.2%)	101 (10.7%)	1.31 (0.98, 1.7)		765 (85.0%)	829 (88.2%)	1.04 (0.98, 1.7)
	Notes
	All cases are orchidopexies performed by five years of age.
	Sheet 5 - Sweden
