# Supplementary material for: Timing of paediatric orchidopexy in universal healthcare systems: international administrative data cohort study
Source: BJS Open. 2020 Jul 24;4(6):1117–24. doi: 10.1002/bjs5.50329 (PMC7709362; doi:10.1002/bjs5.50329)
Supplement: Supplementary file 5 — Appendix S5 Sensitivity analyses for cumulative incidence and proportions of cases [file BJS5-4-1117-s005.xlsx]

## Sheet: Appendix S5
	Jay et al
	Timing of paediatric orchidopexy in universal healthcare systems: an international administrative data cohort study
	Appendix S5 - Sensitivity analyses
	Cumulative incidence of orchidopexy cases by age ten by birth year and region
	Proportions of orchidopexy cases by age ten performed by the one and three year thresholds
	Contents
	Sheet 1	Cumulative incidence - all regions
	Sheet 2	Proportions by thresholds - all regions

## Sheet: 1 Cumulative incidence
	England				Ontario				Victoria
	Year	n	Rate (95% CI)		Year	n	Rate (95% CI)		Year	n	Rate (95% CI)
	2003	1887	103.78 (99.12, 108.44)		2003	463	77.87 (70.80, 84.93)		2003	--	--
	2004	1934	106.10 (101.40, 110.80)		2004	496	81.67 (74.51, 88.82)		2004	--	--
	2005	1956	107.02 (102.30, 111.74)		2005	477	78.04 (71.07, 85.02)		2005	430	133.08 (120.58, 145.57)
	2006	1718	103.82 (98.93, 108.70)		2006	494	79.64 (72.64, 86.63)		2006	510	152.06 (138.97, 165.16)
									2007	531	147.01 (134.59, 159.42)
									2008	597	162.29 (149.38, 175.20)
									2009	667	183.83 (170.01, 197.65)
									2010	629	174.04 (160.56, 187.52)
									2011	653	176.96 (163.51, 190.42)
									2012	683	172.23 (159.43, 185.04)
	Scotland				Sweden				2013	728	191.30 (177.53, 205.06)
	Year	n	Rate (95% CI)		Year	n	Rate (95% CI)
	2003	167	72.58 (61.61, 83.55)		2000	469	114.59 (104.27, 124.90)
	2004	203	85.54 (73.82, 97.26)		2001	502	121.26 (110.72, 131.81)
	2005	187	79.21 (67.91, 90.52)		2002	524	120.99 (110.70, 131.29)
	2006	162	68.16 (57.70, 78.62)		2006	594	124.37 (114.43, 134.31)
	Sheet 1
	Notes
	All cases are orchidopexies performed by ten years of age.
	For Sweden, the years 2000 to 2002 are given in lieu of 2003 to 2005
	because 10-year linkage was not possible for the latter years.
	Victoria, Australia, provided cross-sectional data only.

## Sheet: 2 Proportions by thresholds
	England					Ontario, Canada					Victoria, Australia
	Year	N cases	Performed by…			Year	N cases	Performed by…			Year	N cases	Performed by…
			1 year	3 years				1 year	3 years				1 year	3 years
	2003	1887	62 (3.3%)	1002 (53.1%)		2003	463	36 (7.8%)	281 (60.7%)		2003	--	--	--
	2004	1934	89 (4.6%)	1045 (54.0%)		2004	469	28 (5.6%)	288 (58.1%)		2004	--	--	--
	2005	1956	95 (4.9%)	1063 (54.3%)		2005	477	32 (6.7%)	278 (58.3%)		2005	430	92 (21.4%)	273 (63.5%)
	2006	1718	83 (4.8%)	982 (57.2%)		2006	494	32 (6.5%)	297 (60.1%)		2006	510	126 (24.7%)	332 (65.1%)
											2007	531	163 (30.7%)	363 (68.4%)
											2008	597	157 (26.3%)	395 (66.2%)
											2009	667	185 (27.7%)	462 (69.3%)
											2010	629	170 (27.0%)	430 (68.4%)
	Scotland					Sweden					2011	653	156 (23.9%)	446 (68.3%)
	Year	N cases	Performed by…			Year	N cases	Performed by…			2012	683	182 (26.6%)	484 (70.9%)
			1 year	3 years				1 year	3 years		2013	728	160 (22.0%)	502 (69.0%)
	2003	167	23 (13.8%)	124 (74.3%)		2000	469	32 (6.8%)	158 (33.7%)
	2004	203	22 (10.8%)	129 (63.5%)		2001	502	31 (6.2%)	156 (31.1%)
	2005	187	35 (18.7%)	127 (67.9%)		2002	524	24 (4.6%)	171 (32.6%)
	2006	162	30 (18.5%)	117 (72.2%)		2006	594	34 (5.7%)	309 (52.0%)
	Sheet 2
	Notes
	All cases are orchidopexies performed by ten years of age.
	For Sweden, the births years 2000 to 2002 were used in lieu of 2003 to 2005
	because 10-year linkage was not possible for the latter years.
	Victoria, Australia, provided cross-sectional data only.
