# Supplementary material for: Timing of paediatric orchidopexy in universal healthcare systems: international administrative data cohort study
Source: BJS Open. 2020 Jul 24;4(6):1117–24. doi: 10.1002/bjs5.50329 (PMC7709362; doi:10.1002/bjs5.50329)
Supplement: Supplementary file 6 — Appendix S6 Sensitivity analyses by region [file BJS5-4-1117-s006.xlsx]

## Sheet: Appendix S6
	Jay et al
	Timing of paediatric orchidopexy in universal healthcare systems: an international administrative data cohort study
	Appendix S6 - Sensitivity analyses
	Inequality ratios in time to surgery in orchidopexy cases performed by age 10
	Note that in each Tab, two tables are given. The first gives the inequality ratios for the earlier years in the main analyses (i.e. follow up to age 5).
	The second gives the inequality ratios for the sensitivity analyses (i.e. follow up to age 10).
	Contents
	Sheet 1	England
	Sheet 2	Ontario, Canada
	Sheet 3	Scotland
	Sheet 4	Sweden

## Sheet: 1 England
	Main analyses (follow up to age 5)
		N cases			Performed by 1 year				Performed by 3 years
	Year	Most deprived	Least deprived		Most deprived	Least deprived	Ratio (95% CI)		Most deprived	Least deprived	Ratio (95% CI)
	2003	616	674		33 (5.4%)	28 (4.2%)	0.78 (0.47, 1.27)		458 (74.4%)	528 (78.3%)	1.05 (0.99, 1.12)
	2004	657	655		38 (5.8%)	51 (7.8%)	1.35 (0.90, 2.02)		504 (76.7%)	531 (81.1%)	1.06 (1.00, 1.12)
	2005	625	692		49 (7.8%)	45 (6.5%)	0.83 (0.56, 1.23)		488 (78.1%)	562 (81.2%)	1.04 (0.98, 1.10)
	2006	629	596		37 (5.9%)	46 (7.7%)	1.31 (0.86, 1.99)		488 (77.6%)	488 (81.9%)	1.06 (1.00, 1.12)
	2003-06	3676	3724		157 (6.2%)	170 (6.5%)	1.05 (0.85, 1.29)		1938 (76.7%)	2109 (80.6%)	1.05 (1.02, 1.08)
	Notes
	All cases are orchidopexies performed by five years of age.
	Sensitivity analyses (follow up to age 10)
		N cases			Performed by 1 year				Performed by 3 years
	Year	Most deprived	Least deprived		Most deprived	Least deprived	Ratio (95% CI)		Most deprived	Least deprived	Ratio (95% CI)
	2003	901	953		33 (3.7%)	28 (2.9%)	0.80 (0.49, 1.32)		458 (50.8%)	528 (55.4%)	1.09 (0.49, 1.32)
	2004	957	949		38 (4.0%)	51 (5.4%)	1.35 (0.90, 2.04)		504 (52.7%)	531 (56.0%)	1.06 (0.90, 2.04)
	2005	955	981		49 (5.1%)	45 (4.6%)	0.89 (0.60, 1.33)		488 (51.1%)	562 (57.3%)	1.12 (0.60, 1.33)
	2006	863	841		37 (4.3%)	46 (5.5%)	1.28 (0.84, 1.95)		488 (56.5%)	488 (58.0%)	1.03 (0.84, 1.95)
	2003-06	3676	3724		157 (4.3%)	170 (4.6%)	1.07 (0.86, 1.32)		1938 (52.7%)	2109 (56.6%)	1.07 (0.86, 1.32)
	Notes
	All cases are orchidopexies performed by ten years of age.
	Sheet 1 - England

## Sheet: 2 Ontario
	Main analyses (follow up to age 5)
		N cases			Performed by 1 year				Performed by 3 years
	Year	Most deprived	Least deprived		Most deprived	Least deprived	Ratio (95% CI)		Most deprived	Least deprived	Ratio (95% CI)
	2003-06	562	870		42 (7.5%)	86 (9.9%)	1.32 (0.93, 1.88)		433 (77.1%)	711 (81.7%)	1.06 (1.00, 1.12)
	Notes
	All cases are orchidopexies performed by five years of age.
	Individual years are omitted in order to suppress small cell counts.
	Sensitivity analyses (follow up to age 10)
		N cases			Performed by 1 year				Performed by 3 years
	Year	Most deprived	Least deprived		Most deprived	Least deprived	Ratio (95% CI)		Most deprived	Least deprived	Ratio (95% CI)
	2003-06	748	1182		42 (5.6%)	86 (7.3%)	1.30 (0.91, 1.85)		433 (57.9%)	711 (60.2%)	1.04 (0.96, 1.12)
	Notes
	All cases are orchidopexies performed by ten years of age.
	Individual years are omitted in order to suppress small cell counts.
	Sheet 2 - Ontario

## Sheet: 3 Scotland
	Main analyses (follow up to age 5)
		N cases			Performed by 1 year				Performed by 3 years
	Year	Most deprived	Least deprived		Most deprived	Least deprived	Ratio (95% CI)		Most deprived	Least deprived	Ratio (95% CI)
	2003	53	90		8 (15.1%)	13 (14.4%)	0.96 (0.42, 2.16)		42 (79.2%)	80 (88.9%)	1.12 (0.96, 1.31)
	2004	65	89		10 (15.4%)	10 (11.2%)	0.73 (0.32, 1.65)		53 (81.5%)	74 (83.1%)	1.02 (0.88, 1.18)
	2005	80	66		15 (18.8%)	18 (27.3%)	1.45 (0.80, 2.66)		66 (82.5%)	57 (86.4%)	1.05 (0.91, 1.20)
	2006	54	80		11 (20.4%)	18 (22.5%)	1.10 (0.57, 2.15)		46 (85.2%)	69 (86.3%)	1.01 (0.88, 1.17)
	2003-06	252	325		44 (17.5%)	59 (18.2%)	1.04 (0.73, 1.48)		207 (82.1%)	280 (86.2%)	1.05 (0.98, 1.13)
	Notes
	All cases are orchidopexies performed by five years of age.
	Sensitivity analyses (follow up to age 10)
		N cases			Performed by 1 year				Performed by 3 years
	Year	Most deprived	Least deprived		Most deprived	Least deprived	Ratio (95% CI)		Most deprived	Least deprived	Ratio (95% CI)
	2003	64	103		9 (14.1%)	14 (13.6%)	0.97 (0.44, 2.10)		43 (67.2%)	81 (78.6%)	1.17 (0.96, 1.43)
	2004	86	117		10 (11.6%)	12 (10.3%)	0.88 (0.40, 1.95)		53 (61.6%)	76 (65.0%)	1.05 (0.85, 1.30)
	2005	95	91		16 (16.8%)	19 (20.9%)	1.24 (0.68, 2.26)		67 (70.5%)	59 (64.8%)	0.92 (0.75, 1.12)
	2006	67	94		12 (17.9%)	18 (19.1%)	1.07 (0.55, 2.07)		48 (71.6%)	69 (73.4%)	1.02 (0.84, 1.24)
	2003-06	312	405		47 (15.1%)	63 (15.6%)	1.03 (0.73, 1.46)		211 (67.6%)	285 (70.4%)	1.04 (0.94, 1.15)
	Notes
	All cases are orchidopexies performed by ten years of age.
	Sheet 3 - Scotland

## Sheet: 4 Sweden
	Main analyses (follow up to age 5)
		N cases			Performed by 1 year				Performed by 3 years
	Year	Most deprived	Least deprived		Most deprived	Least deprived	Ratio (95% CI)		Most deprived	Least deprived	Ratio (95% CI)
	2003	118	206		4 (3.4%)	10 (4.9%)	1.43 (0.46, 4.5)		71 (60.2%)	125 (60.7%)	1.01 (0.46, 4.5)
	2004	125	223		6 (4.8%)	15 (6.7%)	1.40 (0.56, 3.5)		82 (65.6%)	134 (60.1%)	0.92 (0.56, 3.5)
	2005	153	220		13 (8.5%)	22 (10.0%)	1.18 (0.61, 2.3)		101 (66.0%)	151 (68.6%)	1.04 (0.61, 2.3)
	2006	182	206		13 (7.1%)	21 (10.2%)	1.43 (0.74, 2.8)		138 (75.8%)	171 (83.0%)	1.09 (0.74, 2.8)
	2003-06	578	855		36 (6.2%)	68 (8.0%)	1.28 (0.86, 1.89)		392 (67.8%)	581 (68.0%)	1.00 (0.93, 1.08)
	Notes
	All cases are orchidopexies performed by five years of age.
	Sensitivity analyses (follow up to age 10)
		N cases			Performed by 1 year				Performed by 3 years
	Year	Most deprived	Least deprived		Most deprived	Least deprived	Ratio (95% CI)		Most deprived	Least deprived	Ratio (95% CI)
	2000	166	301		9 (5.4%)	23 (7.6%)	1.41 (0.67, 2.97)		64 (38.6%)	94 (31.2%)	0.81 (0.63, 1.05)
	2001	199	303		8 (4.0%)	23 (7.6%)	1.89 (0.86, 4.14)		63 (31.7%)	93 (30.7%)	0.97 (0.74, 1.26)
	2002	216	308		11 (5.1%)	13 (4.2%)	0.83 (0.38, 1.82)		75 (34.7%)	96 (31.2%)	0.90 (0.70, 1.15)
	2006	277	316		13 (4.7%)	21 (6.6%)	1.42 (0.72, 2.77)		138 (49.8%)	171 (54.1%)	1.09 (0.93, 1.27)
	2000-2002 & 2006	858	1228		41 (4.8%)	80 (6.5%)	1.36 (0.95, 1.97)		340 (39.6%)	454 (37.0%)	0.93 (0.84, 1.04)
	Notes
	All cases are orchidopexies performed by ten years of age.
	The births years 2000 to 2002 were used in lieu of 2003 to 2005 because 10-year linkage was not possible for the latter years.
	Sheet 4 - Sweden
